# Supplementary material for: Integrated multi-omics and machine learning reveal an immunogenic cell death-related signature for prognostic stratification and therapeutic optimization in colorectal cancer
Source: Front Immunol. 2025 Jul 16;16:1606874. doi: 10.3389/fimmu.2025.1606874 (PMC12307400; doi:10.3389/fimmu.2025.1606874)
Supplement: Supplementary file 1 [file Table1.xlsx]

## Sheet: Table S1
Table S1 Summary of immunogenic cell death-related genes collected from previously published studies.
Ensemble ID	Gene ID	Gene Type
ENSG00000010610	CD4	protein_coding
ENSG00000027697	IFNGR1	protein_coding
ENSG00000049768	FOXP3	protein_coding
ENSG00000057663	ATG5	protein_coding
ENSG00000064012	CASP8	protein_coding
ENSG00000080824	HSP90AA1	protein_coding
ENSG00000087088	BAX	protein_coding
ENSG00000089041	P2RX7	protein_coding
ENSG00000111537	IFNG	protein_coding
ENSG00000112115	IL17A	protein_coding
ENSG00000115594	IL1R1	protein_coding
ENSG00000121879	PIK3CA	protein_coding
ENSG00000125538	IL1B	protein_coding
ENSG00000135318	NT5E	protein_coding
ENSG00000136244	IL6	protein_coding
ENSG00000136634	IL10	protein_coding
ENSG00000136869	TLR4	protein_coding
ENSG00000137752	CASP1	protein_coding
ENSG00000138185	ENTPD1	protein_coding
ENSG00000153563	CD8A	protein_coding
ENSG00000154589	LY96	protein_coding
ENSG00000162711	NLRP3	protein_coding
ENSG00000167004	PDIA3	protein_coding
ENSG00000171855	IFNB1	protein_coding
ENSG00000172071	EIF2AK3	protein_coding
ENSG00000172116	CD8B	protein_coding
ENSG00000172936	MYD88	protein_coding
ENSG00000177663	IL17RA	protein_coding
ENSG00000179218	CALR	protein_coding
ENSG00000180644	PRF1	protein_coding
ENSG00000186810	CXCR3	protein_coding
ENSG00000189403	HMGB1	protein_coding
ENSG00000197919	IFNA1	protein_coding
ENSG00000232810	TNF	protein_coding
