# Supplementary material for: Integrated multi-omics and machine learning reveal an immunogenic cell death-related signature for prognostic stratification and therapeutic optimization in colorectal cancer
Source: Front Immunol. 2025 Jul 16;16:1606874. doi: 10.3389/fimmu.2025.1606874 (PMC12307400; doi:10.3389/fimmu.2025.1606874)
Supplement: Supplementary file 2 [file Table2.xlsx]

## Sheet: Table S2
Table S2 Information of 60 published prognostic signatures for CRC.
Model	Author	Coef	Gene name	PMID
Model-1	Mo	0.795	CAPN2	30933267
Model-1	Mo	0.407	TP63	30933267
Model-1	Mo	0.126	ATG5	30933267
Model-1	Mo	-0.009	PEX3	30933267
Model-1	Mo	-0.018	UVRAG	30933267
Model-1	Mo	-0.079	ATG16L2	30933267
Model-1	Mo	-0.096	NAF1	30933267
Model-1	Mo	-0.324	SIRT1	30933267
Model-1	Mo	-0.412	RPS6KB1	30933267
Model-2	Ge	-0.0908	APC	30881123
Model-2	Ge	0.0515	ACVR2A	30881123
Model-2	Ge	0.009	POLE	30881123
Model-2	Ge	-0.0069	DOCK2	30881123
Model-3	Fu	1.204	POU4F1	33203797
Model-3	Fu	1.1277	MAGEA1	33203797
Model-3	Fu	1.1272	NOVA1	33203797
Model-3	Fu	0.8646	IZUMO2	33203797
Model-3	Fu	0.8003	SLCO4C1	33203797
Model-4	Martinez	-0.1922	CSGALNACT2	30537927
Model-4	Martinez	-0.1246	LCA5	30537927
Model-4	Martinez	-0.116	TM4SF1	30537927
Model-4	Martinez	0.0895	SLC2A3	30537927
Model-4	Martinez	-0.0733	NPR3	30537927
Model-4	Martinez	0.0521	GADD45B	30537927
Model-4	Martinez	0.0274	DCBLD2	30537927
Model-4	Martinez	0.0165	LEMD1	30537927
Model-5	Du	0.295	ACACA	35067161
Model-5	Du	0.158	NFS1	35067161
Model-5	Du	0.289	GSS	35067161
Model-6	Zhu	0.1524	LEP	32781411
Model-6	Zhu	0.1261	GAST	32781411
Model-6	Zhu	0.1066	LCN1	32781411
Model-6	Zhu	0.0936	ULBP2	32781411
Model-6	Zhu	-0.4432	PMCH	32781411
Model-7	Zhang	-0.247451	YTHDC2	32605475
Model-7	Zhang	0.153018	IGF2BP3	32605475
Model-8	Dai	0.259	ECM1	29377588
Model-8	Dai	0.201	KLK10	29377588
Model-8	Dai	0.043	GZMB	29377588
Model-8	Dai	0.038	MSLN	29377588
Model-8	Dai	-0.015	KRT6A	29377588
Model-8	Dai	-0.047	CCL20	29377588
Model-8	Dai	-0.052	ACTR3B	29377588
Model-8	Dai	-0.102	IL7	29377588
Model-8	Dai	-0.116	BLMH	29377588
Model-8	Dai	-0.121	CMPK2	29377588
Model-8	Dai	-0.168	ZNF426	29377588
Model-8	Dai	-0.217	OAS1	29377588
Model-8	Dai	-0.236	PUS7	29377588
Model-8	Dai	-0.287	HES6	29377588
Model-8	Dai	-0.302	MMP9	29377588
Model-9	Ge	0.0515331	ACVR2A	30881123
Model-9	Ge	-0.0907933	APC	30881123
Model-9	Ge	-0.00693173	DOCK2	30881123
Model-9	Ge	0.00898299	POLE	30881123
Model-10	Mo	5.24	CAPN2	30933267
Model-10	Mo	3.067	TP63	30933267
Model-10	Mo	0.562	ATG5	30933267
Model-10	Mo	-0.045	RPS6KB1	30933267
Model-10	Mo	-0.095	ATG16L2	30933267
Model-10	Mo	-0.178	SIRT1	30933267
Model-10	Mo	-0.696	PEX3	30933267
Model-10	Mo	-0.957	UVRAG	30933267
Model-10	Mo	-1.124	NAF1	30933267
Model-11	Li	-0.047	SATB2	38212708
Model-11	Li	0.058	HDAC9	38212708
Model-11	Li	0.153	NAP1L2	38212708
Model-11	Li	-0.024	PHF19	38212708
Model-11	Li	-0.004	AURKB	38212708
Model-11	Li	-0.052	TONSL	38212708
Model-11	Li	-0.159	AURKA	38212708
Model-11	Li	-0.138	CHAF1B	38212708
Model-12	Zou	0.112	ORAI3	31572060
Model-12	Zou	0.082	FBP1	31572060
Model-12	Zou	0.0733	VEGFA	31572060
Model-12	Zou	0.043	MVD	31572060
Model-12	Zou	0.014	GAS6	31572060
Model-12	Zou	-0.003	CYB5R3	31572060
Model-12	Zou	-0.003	ZBTB44	31572060
Model-12	Zou	-0.013	MDM2	31572060
Model-12	Zou	-0.025	PRELID2	31572060
Model-12	Zou	-0.026	CCNG1	31572060
Model-12	Zou	-0.032	FAM117B	31572060
Model-12	Zou	-0.045	CASP6	31572060
Model-12	Zou	-0.06	TRAF3	31572060
Model-12	Zou	-0.129	RRP1B	31572060
Model-13	Sveen	0.1	SEMA3A	22991413
Model-13	Sveen	0.1	WNT11	22991413
Model-13	Sveen	0.05	NT5E	22991413
Model-13	Sveen	0.04	DMBT1	22991413
Model-13	Sveen	-0.02	UGT2B17	22991413
Model-13	Sveen	-0.08	OLFM4	22991413
Model-13	Sveen	-0.1	CXCL9	22991413
Model-14	Vargas	-0.0262624	ABCA1	25749516
Model-14	Vargas	0.00469421	ACSL1	25749516
Model-14	Vargas	0.191265	AGPAT1	25749516
Model-14	Vargas	0.0620636	SCD	25749516
Model-15	Liang	0.48	BGN	36897717
Model-15	Liang	0.054	CRYAB	36897717
Model-15	Liang	0.26	COL1A1	36897717
Model-15	Liang	0.16	CLEC11A	36897717
Model-15	Liang	0.094	CCDC80	36897717
Model-16	Giráldez	0.7106	S100A2	22833293
Model-16	Giráldez	0.5291	S100A10	22833293
Model-16	Giráldez	0.5291	S100A10	22833293
Model-17	Zhou	1.0676	GNAI3	31552190
Model-17	Zhou	0.826469	DNAJB9	31552190
Model-17	Zhou	0.819951	CAPN10	31552190
Model-17	Zhou	0.217835	PPP1R15A	31552190
Model-17	Zhou	-0.0391981	DAPK2	31552190
Model-18	Li	0.6432	ITGB1	32494194
Model-18	Li	0.3413	SIX4	32494194
Model-18	Li	0.2717	PIK3CA	32494194
Model-18	Li	0.1874	ITGA5	32494194
Model-18	Li	0.1382	NLGN3	32494194
Model-18	Li	0.127	CBLN2	32494194
Model-18	Li	0.0732	DKK1	32494194
Model-18	Li	-0.02879	CXCL5	32494194
Model-18	Li	-0.0768	WNT5A	32494194
Model-18	Li	-0.1207	CXCL2	32494194
Model-18	Li	-0.1391	CXCL1	32494194
Model-18	Li	-0.1591	EPHB3	32494194
Model-18	Li	-0.282	LRTM1	32494194
Model-18	Li	-0.311	EPHB2	32494194
Model-18	Li	-0.4696	PTRH2	32494194
Model-19	Matsuyama	0.566933	POSTN	32657428
Model-19	Matsuyama	0.419288	COL3A1	32657428
Model-19	Matsuyama	0.378621	FSTL1	32657428
Model-19	Matsuyama	0.339183	COL1A2	32657428
Model-19	Matsuyama	0.066279	FN1	32657428
Model-19	Matsuyama	-0.15683	BCAT1	32657428
Model-19	Matsuyama	-0.19965	DKK3	32657428
Model-20	Alajez	0.0152786	DACT1	27935967
Model-20	Alajez	0.301713	HOXC6	27935967
Model-20	Alajez	-0.012579	KIF26B	27935967
Model-20	Alajez	0.100172	S100A2	27935967
Model-20	Alajez	0.101725	VIP	27935967
Model-21	Zhao	-0.301	YTHDC2	39029230
Model-21	Zhao	-0.219	EIF3D	39029230
Model-21	Zhao	0.342	NUDT10	39029230
Model-21	Zhao	-0.103	WDR4	39029230
Model-21	Zhao	-0.169	ALKBH3	39029230
Model-21	Zhao	-0.111	ALYREF	39029230
Model-22	He	2.642	RPL3L	34193169
Model-22	He	-0.4546	MRPS18C	34193169
Model-22	He	0.1942	CAPRIN2	34193169
Model-22	He	-0.0658	GSPT1	34193169
Model-22	He	-0.0616	CCAR2	34193169
Model-23	Wen	0.633	SLC10A2	33330631
Model-23	Wen	0.087	ADIPOQ	33330631
Model-23	Wen	0.326	FGF2	33330631
Model-23	Wen	0.106	ESM1	33330631
Model-23	Wen	0.283	UCN	33330631
Model-23	Wen	0.333	UTS2	33330631
Model-23	Wen	0.044	VIP	33330631
Model-23	Wen	0.221	IL1RL2	33330631
Model-24	Huang	0.253	BATF	34178621
Model-24	Huang	-0.183	PNPLA4	34178621
Model-24	Huang	-0.172	RBP1	34178621
Model-24	Huang	0.147	PHYHIPL	34178621
Model-25	Ji	0.571	ALKBH5	32500031
Model-25	Ji	-0.4155	YTHDC2	32500031
Model-26	Bu	0.406872	DENND6B	34035992
Model-26	Bu	0.237883	CYP24A1	34035992
Model-26	Bu	0.148456	AGAP2	34035992
Model-26	Bu	0.0723413	TMCO6	34035992
Model-26	Bu	0.0554925	CD36	34035992
Model-26	Bu	0.0483505	FCER2	34035992
Model-26	Bu	0.0296664	ELL	34035992
Model-26	Bu	0.0157721	AGPAT1	34035992
Model-26	Bu	0.0118913	LRRC8A	34035992
Model-26	Bu	0.00562077	IGFBP2	34035992
Model-26	Bu	0.00464716	VGF	34035992
Model-26	Bu	0.000270836	MPC1	34035992
Model-26	Bu	-4.6e-05	IGFBP3	34035992
Model-26	Bu	-0.000370145	TGFB1	34035992
Model-26	Bu	-0.0148752	NCOA7	34035992
Model-26	Bu	-0.0193717	GSR	34035992
Model-26	Bu	-0.0457903	BCL6	34035992
Model-27	Liu	0.4796	DUOX1	33674956
Model-27	Liu	0.3747	DRD4	33674956
Model-27	Liu	0.2338	ALOX12B	33674956
Model-27	Liu	0.1205	JDP2	33674956
Model-27	Liu	0.1149	TFAP2C	33674956
Model-27	Liu	0.0462	ATG13	33674956
Model-27	Liu	0.01	CAV1	33674956
Model-27	Liu	0.0091	PLIN4	33674956
Model-27	Liu	-0.0137	FDFT1	33674956
Model-27	Liu	-0.0206	NOS2	33674956
Model-28	Liu	0.62	GAP43	37205121
Model-28	Liu	0.262	CDKN2A	37205121
Model-28	Liu	0.654	CPT2	37205121
Model-28	Liu	1.29	NRG1	37205121
Model-29	Dong	0.253	LRP2	30655785
Model-29	Dong	-0.19	CCNE1	30655785
Model-29	Dong	0.139	LEF1	30655785
Model-29	Dong	0.084	IGFBP3	30655785
Model-29	Dong	0.062	HEYL	30655785
Model-29	Dong	0.058	GADD45B	30655785
Model-29	Dong	0.048	CUBN	30655785
Model-29	Dong	0.036	SFRP2	30655785
Model-30	Mo	0.770095	ITGB1	34211976
Model-30	Mo	0.765924	CDH6	34211976
Model-30	Mo	0.631001	ACTA2	34211976
Model-30	Mo	0.499476	DST	34211976
Model-30	Mo	0.494134	MAGEE1	34211976
Model-30	Mo	0.431895	FUCA1	34211976
Model-30	Mo	0.227362	GJA1	34211976
Model-30	Mo	0.222921	PLOD3	34211976
Model-30	Mo	0.218153	CRLF1	34211976
Model-30	Mo	0.215944	NT5E	34211976
Model-30	Mo	0.186114	DKK1	34211976
Model-30	Mo	0.134651	LAMC2	34211976
Model-30	Mo	-0.161345	CXCL1	34211976
Model-30	Mo	-0.205791	CXCL12	34211976
Model-30	Mo	-0.206067	MEST	34211976
Model-30	Mo	-0.293962	IL15	34211976
Model-30	Mo	-0.30171	DPYSL3	34211976
Model-30	Mo	-0.306369	PLOD2	34211976
Model-30	Mo	-0.358711	LAMA2	34211976
Model-31	Gharib	0.659	ACOT8	32155177
Model-31	Gharib	0.201	HMGCS2	32155177
Model-31	Gharib	0.084	ACSL5	32155177
Model-31	Gharib	0.029	FASN	32155177
Model-31	Gharib	0.119	SCD	32155177
Model-32	Li	0.1029	C2CD4A	37014331
Model-32	Li	0.0514	C2CD4B	37014331
Model-32	Li	0.0986	CCL11	37014331
Model-32	Li	0.0845	CCL24	37014331
Model-32	Li	0.0976	EREG	37014331
Model-32	Li	0.0694	F2RL1	37014331
Model-32	Li	0.0636	MMP3	37014331
Model-32	Li	0.0708	SLC4A4	37014331
Model-32	Li	0.1073	CD36	37014331
Model-32	Li	0.1303	SCG2	37014331
Model-32	Li	0.2884	TIMP1	37014331
Model-33	Xia	0.5377	HS2ST1	33663535
Model-33	Xia	0.6679	HAX1	33663535
Model-33	Xia	0.5384	HDLBP	33663535
Model-33	Xia	0.4753	GNPDA1	33663535
Model-33	Xia	0.3651	STMN1	33663535
Model-33	Xia	0.3543	SRD5A3	33663535
Model-33	Xia	0.3459	RBCK1	33663535
Model-33	Xia	-0.3001	CDK1	33663535
Model-33	Xia	-0.3413	GPD1	33663535
Model-33	Xia	-0.6322	NUP62	33663535
Model-34	Kim	0.887	TERF2IP	31578316
Model-34	Kim	0.758	ITGB1	31578316
Model-34	Kim	0.543	EIF4A2	31578316
Model-34	Kim	0.539	MAP4K4	31578316
Model-34	Kim	0.33	RHOC	31578316
Model-34	Kim	0.319	HSPB1	31578316
Model-34	Kim	-0.133	MMP12	31578316
Model-34	Kim	-0.363	CDC25A	31578316
Model-34	Kim	-0.504	BID	31578316
Model-34	Kim	-0.536	AK2	31578316
Model-34	Kim	-0.696	PTGES3	31578316
Model-35	Busuioc	-0.270628	BMP5	34073426
Model-35	Busuioc	0.11034	DACT3	34073426
Model-35	Busuioc	0.121492	EEF1A2	34073426
Model-35	Busuioc	-0.0115034	GCNT2	34073426
Model-35	Busuioc	0.0825137	IGF2BP3	34073426
Model-35	Busuioc	0.0497815	NOX4	34073426
Model-35	Busuioc	-0.0503933	SFRP1	34073426
Model-36	Cheng	0.0204549	FN1	30214289
Model-36	Cheng	0.110583	SERPINE1	30214289
Model-36	Cheng	0.022832	THBS2	30214289
Model-37	Yang	0.34559	PMM2	36817047
Model-37	Yang	0.44662	ACOX1	36817047
Model-37	Yang	0.79297	KDM3A	36817047
Model-37	Yang	0.14968	HSPB1	36817047
Model-37	Yang	0.2065	PPARGC1A	36817047
Model-37	Yang	0.19863	UPK3B	36817047
Model-37	Yang	0.1495	EPHB2	36817047
Model-38	Chen	0.052	ORAI3	34211990
Model-38	Chen	0.005	CYB5R3	34211990
Model-38	Chen	-0.003	DTX3L	34211990
Model-38	Chen	-0.006	TNFAIP8	34211990
Model-38	Chen	-0.019	CASP6	34211990
Model-38	Chen	-0.023	MBTD1	34211990
Model-38	Chen	-0.023	PRELID2	34211990
Model-38	Chen	-0.05	ZBTB44	34211990
Model-38	Chen	-0.059	FAM117B	34211990
Model-38	Chen	-0.07	IRF1	34211990
Model-38	Chen	-0.079	MINPP1	34211990
Model-38	Chen	-0.087	TRAF3	34211990
Model-39	Wang	0.5989	DNAJB1	33787596
Model-39	Wang	0.0973	PEA15	33787596
Model-39	Wang	-0.1977	VAMP7	33787596
Model-39	Wang	-0.1977	VAMP7	33787596
Model-39	Wang	-0.1584	PEX14	33787596
Model-39	Wang	0.2351	FKBP1B	33787596
Model-39	Wang	0.1991	DLC1	33787596
Model-40	Liang	0.48	BGN	36897717
Model-40	Liang	-0.094	CCDC80	36897717
Model-40	Liang	0.16	CLEC11A	36897717
Model-40	Liang	-0.26	COL1A1	36897717
Model-40	Liang	0.054	CRYAB	36897717
Model-41	Zhang	1.146	PSPC1	31796117
Model-41	Zhang	1.093	HSP90B1	31796117
Model-41	Zhang	1.065	PHF20L1	31796117
Model-41	Zhang	1.038	DENND5B	31796117
Model-41	Zhang	0.711	BEX4	31796117
Model-41	Zhang	0.705	LPGAT1	31796117
Model-41	Zhang	0.672	DDIT4	31796117
Model-41	Zhang	0.446	KLK10	31796117
Model-41	Zhang	0.249	HOXC6	31796117
Model-41	Zhang	-0.69	ZFPM2	31796117
Model-41	Zhang	-0.834	VEGFA	31796117
Model-41	Zhang	-0.904	SHOC2	31796117
Model-41	Zhang	-1.243	FASLG	31796117
Model-41	Zhang	-1.489	MFN2	31796117
Model-41	Zhang	-4.273	ENDOU	31796117
Model-42	Ahluwalia	1.3244	YWHAB	31387239
Model-42	Ahluwalia	0.9895	MCM4	31387239
Model-42	Ahluwalia	-0.9676	DPP7	31387239
Model-42	Ahluwalia	0.8416	LRRC59	31387239
Model-43	Lu	16.0452	WASF1	37393364
Model-43	Lu	2e-05	TNFRSF14	37393364
Model-44	Luo	2.544	CDKN2A	33585439
Model-44	Luo	-1.327	SLIT2	33585439
Model-44	Luo	-1.5929	CLU	33585439
Model-45	Xia	0.6679	HAX1	33663535
Model-45	Xia	-0.6322	NUP62	33663535
Model-45	Xia	0.5384	HDLBP	33663535
Model-45	Xia	0.5377	HS2ST1	33663535
Model-45	Xia	0.4753	GNPDA1	33663535
Model-45	Xia	0.3651	STMN1	33663535
Model-45	Xia	0.3543	SRD5A3	33663535
Model-45	Xia	0.3459	RBCK1	33663535
Model-45	Xia	-0.3413	GPD1	33663535
Model-45	Xia	-0.3001	CDK1	33663535
Model-46	Vargas	0.1913	AGPAT1	25749516
Model-46	Vargas	0.0621	SCD	25749516
Model-46	Vargas	-0.0263	ABCA1	25749516
Model-46	Vargas	0.0047	ACSL1	25749516
Model-47	Matsuyama	0.3786	FSTL1	32657428
Model-47	Matsuyama	0.3392	COL1A2	32657428
Model-47	Matsuyama	-0.1997	DKK3	32657428
Model-47	Matsuyama	-0.1568	BCAT1	32657428
Model-47	Matsuyama	0.0663	FN1	32657428
Model-48	Sun	7.0631	ACADL	32953885
Model-48	Sun	0.814	AOC2	32953885
Model-48	Sun	-0.1034	CPT2	32953885
Model-48	Sun	0.0654	ENPP2	32953885
Model-48	Sun	0.0604	ADA	32953885
Model-48	Sun	-0.0554	GPD1L	32953885
Model-49	Qiao	0.971881	ENO3	36781976
Model-49	Qiao	0.385271	SERPINE1	36781976
Model-49	Qiao	0.267247	TKTL1	36781976
Model-49	Qiao	0.61523	HK1	36781976
Model-49	Qiao	0.23354	ALDOB	36781976
Model-49	Qiao	0.45796	GPI	36781976
Model-50	Dong	0.024	CAV1	35783270
Model-50	Dong	0.019	FOXM1	35783270
Model-50	Dong	-0.102	MAD2L1	35783270
Model-50	Dong	0.012	NDRG1	35783270
Model-50	Dong	0.041	VEGFA	35783270
Model-51	Huang	130.82	ADHFE1	36713578
Model-51	Huang	52.36	DOK6	36713578
Model-51	Huang	-74.95	GPR75	36713578
Model-51	Huang	96.49	MAP3K14	36713578
Model-52	Li	0.20049	ASRGL1	36524971
Model-52	Li	0.1072	GSR	36524971
Model-52	Li	0.08696	ASAH1	36524971
Model-52	Li	0.06502	BCL10	36524971
Model-52	Li	0.001969	SNAI1	36524971
Model-52	Li	0.026865	TRIP10	36524971
Model-52	Li	0.063611	TSC22D3	36524971
Model-52	Li	0.072751	LRRC8A	36524971
Model-52	Li	0.075148	PHF2	36524971
Model-52	Li	0.077261	SERPINE1	36524971
Model-52	Li	0.110934	RNASET2	36524971
Model-52	Li	0.139311	DNAJB2	36524971
Model-52	Li	0.205895	UCHL1	36524971
Model-52	Li	0.209549	GAL	36524971
Model-53	Li	-0.043	CDC42	36146640
Model-53	Li	0.032	EGFR	36146640
Model-53	Li	0.001	TIMP1	36146640
Model-53	Li	0.011	CAV1	36146640
Model-54	Chen	0.167125	SLC2A3	37621680
Model-54	Chen	0.144964	MEIS2	37621680
Model-55	Ahluwalia	1.32442	YWHAB	31387239
Model-55	Ahluwalia	0.989541	MCM4	31387239
Model-55	Ahluwalia	0.841567	LRRC59	31387239
Model-55	Ahluwalia	-0.967584	DPP7	31387239
Model-56	Ji	0.570979	ALKBH5	32500031
Model-56	Ji	-0.415515	YTHDC2	32500031
Model-57	Chen	0.0354397	SFRP4	34103941
Model-57	Chen	0.0194207	TAGLN	34103941
Model-57	Chen	0.007341	TNS1	34103941
Model-58	Chen	0.1973	POLR1D	33553307
Model-58	Chen	0.2785	IRF2	33553307
Model-58	Chen	0.3104	DHX9	33553307
Model-59	Tan	0.033	SPP1	34532113
Model-59	Tan	0.048	CLDN1	34532113
Model-59	Tan	0.052	COLEC12	34532113
Model-59	Tan	0.062	PTPRZ1	34532113
Model-59	Tan	0.083	SCARA3	34532113
Model-59	Tan	0.108	EDAR	34532113
Model-59	Tan	0.136	SOCS3	34532113
Model-59	Tan	0.185	SYNGR1	34532113
Model-59	Tan	0.453	ARMCX4	34532113
Model-59	Tan	0.478	MMP16	34532113
Model-60	Huang	0.439291	TNFRSF10C	36646765
Model-60	Huang	0.366541	TNFRSF11A	36646765
Model-60	Huang	0.668451	TNFRSF13C	36646765
